# Supplementary material for: Carotid Artery Ultrasound in the (peri-) Arrest Setting—A Prospective Pilot Study
Source: J Clin Med. 2022 Jan 17;11(2):469. doi: 10.3390/jcm11020469 (PMC8780199; doi:10.3390/jcm11020469)
Supplement: Supplementary file 1 [file jcm-11-00469-s001.zip]

Archive with 4 entries (3 files):
- jcm-1538575-supplementary/wetransfer_videos_2022-01-13_0759/
- jcm-1538575-supplementary/wetransfer_videos_2022-01-13_0759/Video S1. biphasic_flow.avi
- jcm-1538575-supplementary/wetransfer_videos_2022-01-13_0759/Video S2. Collapse_Carotid_artery.avi
- jcm-1538575-supplementary/wetransfer_videos_2022-01-13_0759/Video S3. ECLS.avi
